# Supplementary material for: Porcine placental extract facilitates memory and learning in aged mice
Source: Food Sci Nutr. 2019 Aug 15;7(9):2995–3005. doi: 10.1002/fsn3.1156 (PMC6766592; doi:10.1002/fsn3.1156)
Supplement: Supplementary file 1 [file FSN3-7-2995-s001.xlsx]

## Sheet: Up-regulated genes
	Table S1 A full list of the DEGs identified
Gene	Control group					SD-F group					Fold change	P-value
	#1	#2	#3	Average	SD	#1	#2	#3	Agerage	SD
Gm37277	3.83244	4.83245	4.23859	4.30116	0.410641	5.00415	5.9167	5.58166	5.50084	0.376904	1.27892	0.0382584
Arid5a	4.23941	3.88274	3.42187	3.84801	0.334661	5.607	6.62869	4.99056	5.74208	0.675552	1.49222	0.0237344
Gm20646	5.03333	5.65712	5.50126	5.39724	0.26507	6.59636	7.22754	6.76938	6.86443	0.266301	1.27184	0.00525095
Pou3f3	67.334	78.0053	74.379	73.2394	4.43044	94.1969	97.8688	83.9456	92.0038	5.89187	1.25621	0.0227625
Clk1	26.5411	32.7129	33.6418	30.9653	3.15126	47.3122	46.5154	42.429	45.4189	2.13905	1.46677	0.00581967
Dyrk3	13.4617	13.8463	15.0294	14.1125	0.667132	17.9587	18.1595	17.0179	17.7121	0.497651	1.25507	0.00361831
Elk4	14.0191	15.7242	13.2123	14.3185	1.0471	18.7649	17.4417	16.5334	17.58	0.916254	1.22778	0.0295174
Gpr161	30.2734	35.0653	37.073	34.1372	2.85246	40.9015	41.3639	42.3168	41.5274	0.589222	1.21648	0.0229991
Desi2	8.42596	8.01379	8.87808	8.43928	0.352968	10.3131	10.8008	10.1704	10.4281	0.269889	1.23566	0.00318804
Gm17275	4.96947	5.98603	3.56149	4.839	0.994106	8.1759	11.9793	8.49156	9.54892	1.72336	1.97333	0.0286234
Rrp15	6.72927	6.92277	5.91932	6.52379	0.43466	9.9501	10.595	7.56404	9.36972	1.30367	1.43624	0.042867
Batf3	1.84091	1.58204	0.702072	1.37501	0.487433	2.55657	2.36072	2.67357	2.53029	0.129068	1.8402	0.031668
A330023F24Rik	11.2822	16.8925	12.0823	13.419	2.47777	17.7471	21.4646	19.2473	19.4863	1.52706	1.45214	0.0420495
Suv39h2	3.14936	3.24647	3.58482	3.32688	0.186647	4.3533	5.41431	4.26463	4.67741	0.52232	1.40594	0.0262124
Kin	11.7728	13.3982	14.1384	13.1032	0.988021	15.8963	17.0091	18.1258	17.0104	0.910209	1.29819	0.014693
Arl5b	12.8394	13.1734	15.0636	13.6921	0.979273	17.2257	18.1453	15.4055	16.9255	1.13847	1.23615	0.0382155
2600006K01Rik	2.37941	3.0698	2.63157	2.69359	0.285241	3.27458	3.64397	4.19364	3.70406	0.377602	1.37514	0.0391742
Lypd6	18.6497	18.4628	17.5292	18.2139	0.490114	22.5733	23.0978	21.7004	22.4572	0.576334	1.23297	0.00136762
Nmi	4.50903	4.10354	4.53863	4.38373	0.198495	4.90564	6.37693	5.94411	5.74223	0.617379	1.30989	0.0414511
Chrm4	24.0771	21.2005	20.7891	22.0222	1.46268	28.5944	32.827	40.1696	33.8637	4.7821	1.5377	0.0286026
Traf6	10.4296	9.575	9.77129	9.92531	0.365513	11.7691	12.2384	11.7741	11.9272	0.220043	1.20169	0.0026762
Ryr3	13.2298	15.6471	16.6398	15.1723	1.43204	21.3381	22.3089	19.4061	21.0177	1.20654	1.38527	0.0115586
Bub1b	1.51769	1.45287	0.629451	1.20001	0.40431	2.15394	2.69089	2.80604	2.55029	0.284175	2.12523	0.0180841
Fastkd5	7.80083	7.19269	8.44161	7.81171	0.509929	8.98942	9.93937	10.0479	9.65891	0.475469	1.23647	0.0200016
Snhg17	3.90836	4.35325	3.98448	4.08203	0.194282	4.39677	5.18424	5.27675	4.95259	0.394832	1.21326	0.0489214
Zfas1	19.5901	21.96	23.0443	21.5315	1.44235	27.1966	26.5681	28.3564	27.3737	0.740709	1.27133	0.00700412
Lime1	21.1203	24.0334	21.7526	22.3021	1.25112	26.958	26.3908	27.5769	26.9752	0.484375	1.20954	0.00789512
Mrps28	27.0598	27.1582	24.6294	26.2825	1.1696	34.3926	32.0993	29.602	32.0313	1.95633	1.21873	0.02344
Tmem131l	4.80711	5.30376	4.54122	4.88403	0.316019	5.96029	6.38958	5.8339	6.06126	0.237824	1.24104	0.0135931
Mex3a	2.17563	2.13167	1.95988	2.08906	0.0930871	2.58592	2.84417	2.41041	2.6135	0.178153	1.25104	0.0210226
Plekho1	22.8239	26.2694	25.604	24.8991	1.49235	30.0362	31.5107	28.7848	30.1106	1.11408	1.2093	0.0167132
Hist2h4	1.67925	1.61459	2.26993	1.85459	0.294873	3.35751	4.68516	2.99365	3.67877	0.726958	1.9836	0.0302581
Ngf	8.00528	6.59291	6.33495	6.97771	0.734193	8.338	10.0683	9.34243	9.24956	0.709419	1.32559	0.0346142
Fam212b	59.4353	65.5057	61.2549	62.0653	2.54362	76.5123	77.7836	69.7647	74.6868	3.51899	1.20336	0.0147219
Ndst4	8.91808	9.46726	8.92567	9.10367	0.257114	12.6227	13.9971	11.3283	12.6494	1.08972	1.38948	0.0110021
Rbm12b2	14.9961	15.6329	14.0959	14.9083	0.630521	22.2433	24.418	17.8813	21.5142	2.71793	1.4431	0.0286143
Rbm12b1	13.7031	13.1842	11.6	12.8291	0.894587	16.6114	18.7639	16.444	17.2731	1.0564	1.3464	0.0104968
Dnajb5	70.9436	80.3015	69.9056	73.7169	4.67527	98.1959	111.781	89.62	99.8656	9.12391	1.35472	0.0226152
Nr4a3	49.698	48.7938	51.1445	49.8788	0.968141	73.3025	69.1711	61.9432	68.1389	4.69449	1.36609	0.00573991
Acer2	4.37569	3.52915	3.41421	3.77302	0.428729	6.98932	6.58949	4.89908	6.1593	0.905933	1.63246	0.0281191
Mob3c	4.36178	4.14009	3.58033	4.0274	0.328825	5.16834	4.87404	5.2282	5.09019	0.154787	1.26389	0.0144282
Ccdc163	2.0525	2.38209	2.04746	2.16068	0.156571	2.55193	3.07006	3.51107	3.04435	0.391989	1.40898	0.0415278
Plk3	10.2939	12.5195	11.0305	11.2813	0.925714	14.1063	14.6664	12.6522	13.8083	0.848864	1.224	0.0466137
Gm12940	13.1639	14.2981	11.5468	13.0029	1.12897	17.7952	21.1733	17.1076	18.692	1.77682	1.43752	0.0187482
Zmym1	9.7141	10.2895	10.6628	10.2221	0.390223	12.8509	14.6488	12.7685	13.4227	0.86763	1.31311	0.00891933
1700003M07Rik	5.57401	6.75282	6.67845	6.33509	0.539024	9.05507	9.85508	9.43232	9.44749	0.326781	1.4913	0.00221236
Iffo2	13.194	13.1928	13.7265	13.3711	0.251299	16.0014	16.0181	17.4175	16.479	0.663662	1.23243	0.00345502
Rsg1	2.53578	2.18499	2.6255	2.44876	0.190076	3.3749	2.98391	2.81336	3.05739	0.235063	1.24855	0.046522
Gm13205	16.0544	17.0458	15.9603	16.3535	0.49102	22.7219	26.1452	23.5155	24.1276	1.463	1.47538	0.00205207
Errfi1	39.4811	35.502	44.0408	39.6746	3.48865	52.0438	50.1693	46.5159	49.5763	2.29537	1.24957	0.028484
Tnfrsf25	7.16809	8.27563	6.64749	7.36373	0.678932	22.547	25.7697	17.3674	21.8947	3.46112	2.97332	0.00432271
Ptpn12	24.8171	25.3204	26.3607	25.4994	0.642785	33.9158	33.086	35.1129	34.0382	0.832018	1.33487	0.000328033
Prkag2os2	1.69906	1.91136	1.48764	1.69935	0.172982	3.03313	2.97026	2.34271	2.78203	0.311707	1.63712	0.012695
Fosl2	29.8456	27.7913	26.0266	27.8878	1.56059	32.8378	37.4182	37.8195	36.0252	2.25978	1.29179	0.0138025
Gm43860	1.27424	1.59561	1.61653	1.49546	0.156659	2.56914	3.35927	2.02943	2.65261	0.546104	1.77377	0.0449936
C030018K13Rik	2.5311	3.735	3.24134	3.16915	0.494133	4.22359	4.12841	4.47516	4.27572	0.146278	1.34917	0.0385244
Rasl11b	74.872	86.6337	93.713	85.0729	7.77058	106.943	112.987	97.3169	105.749	6.45282	1.24304	0.0443424
Ccng2	24.9078	23.5116	24.4661	24.2952	0.582698	31.2111	30.552	28.4043	30.0558	1.19837	1.23711	0.00362385
Adam1a	6.37321	7.13682	6.88436	6.79813	0.317649	9.70738	9.14152	8.06993	8.97295	0.679031	1.31991	0.0148196
Kmt5a	40.0823	39.0077	40.0294	39.7065	0.494572	51.2841	48.1084	46.2929	48.5618	2.06269	1.22302	0.00411858
Muc3a	3.27717	4.23987	4.7534	4.09015	0.611901	6.491	7.78675	6.24934	6.84236	0.67503	1.67289	0.0129291
Cttnbp2	59.2142	66.0198	65.4896	63.5745	3.0908	82.9825	92.5625	80.0933	85.2128	5.32924	1.34036	0.00766687
Gm42547	6.59299	6.70767	5.54996	6.28354	0.520829	8.50849	8.73019	7.73554	8.32474	0.426343	1.32485	0.0127581
Zfp956	19.0595	19.5079	22.326	20.2978	1.44579	22.7416	25.0791	25.4149	24.4119	1.18896	1.20269	0.0359338
Rpia	5.12656	4.93062	4.74929	4.93549	0.154057	6.17598	6.25936	5.59611	6.01048	0.294978	1.21781	0.0102737
Dusp11	18.7652	21.6083	19.6678	20.0138	1.1862	25.9049	23.6261	22.8631	24.1314	1.29219	1.20574	0.0293845
Mkrn2os	1.15655	0.828258	1.05858	1.01446	0.137606	1.64033	1.36903	1.27974	1.4297	0.153332	1.40932	0.046381
Mbd4	4.70406	4.38632	4.43812	4.5095	0.13919	5.88998	6.27978	5.35253	5.84076	0.380147	1.29521	0.00965714
Cecr2	2.84947	3.23584	2.73856	2.94129	0.213142	3.68863	3.79961	3.33873	3.60899	0.196397	1.22701	0.031139
Gm42738	2.77113	3.83678	3.83101	3.47964	0.500997	7.12365	7.48685	9.03125	7.88058	0.827047	2.26477	0.00299704
Gm42741	4.8953	5.68411	5.11878	5.23273	0.331958	5.98702	6.70483	6.42624	6.3727	0.295482	1.21785	0.0222075
Magohb	5.89402	7.03851	6.38829	6.44027	0.468677	8.23235	8.7676	7.38805	8.12933	0.567892	1.26227	0.0315508
Gpr19	12.7069	11.825	12.748	12.4266	0.42573	14.6963	16.8508	15.04	15.529	0.945072	1.24966	0.01334
Oscar	1.04286	1.4819	1.76043	1.42839	0.295377	2.16349	2.30287	2.47682	2.31439	0.128172	1.62028	0.017669
Zfp667	13.2398	12.3536	11.837	12.4768	0.579295	16.5517	14.8001	16.0132	15.7884	0.732541	1.26542	0.00741337
Dedd2	14.4243	13.8872	12.9911	13.7675	0.591203	17.5452	18.2799	16.0112	17.2788	0.94513	1.25504	0.01121
Zfp974	3.14191	3.29061	3.40032	3.27761	0.105892	4.0904	4.24323	3.74563	4.02642	0.208117	1.22846	0.0105367
Dll3	1.3517	1.44056	1.14088	1.31104	0.125675	1.67642	1.76377	1.89051	1.7769	0.0878941	1.35533	0.0126869
U2af1l4_2	10.2192	12.7927	8.91004	10.6407	1.61288	16.439	17.4864	13.1397	15.6884	1.85223	1.47438	0.0438309
AC167978.1	16.6739	15.2367	13.2775	15.0627	1.39203	18.2882	23.7431	19.3956	20.4756	2.35428	1.35936	0.0488662
Fxyd3	1.21143	1.74349	0.916712	1.29054	0.342136	2.54961	2.7359	2.40829	2.5646	0.134166	1.98722	0.00802786
Klk8	13.8242	17.0212	17.4734	16.1062	1.6242	26.1735	29.7538	20.1339	25.3537	3.96986	1.57415	0.0380663
A330076H08Rik	1.34471	1.4437	1.15952	1.31598	0.117779	1.64051	1.80384	2.21695	1.8871	0.242581	1.43399	0.0401317
Gm45188	1.48104	1.53793	1.1466	1.38852	0.172637	1.84017	1.83592	1.93071	1.86894	0.0437171	1.34599	0.0188584
Adm	2.00375	2.0157	2.97789	2.33245	0.456422	3.27301	3.58252	3.39074	3.41543	0.127557	1.46431	0.0319224
Sbk1	74.9717	79.2214	78.7791	77.6574	1.90766	98.5419	98.0863	93.9635	96.8639	2.05931	1.24732	0.000638313
C030029H02Rik	2.86059	4.1087	3.01591	3.3284	0.555387	4.46715	5.04756	4.69156	4.73543	0.238971	1.42273	0.0301853
Adam8	2.01093	1.9066	1.49881	1.80545	0.220968	2.95931	3.45989	2.25764	2.89228	0.493099	1.60197	0.0466549
5830408C22Rik	2.36863	2.95154	3.21842	2.8462	0.354835	3.59538	4.00096	3.80036	3.7989	0.165582	1.33473	0.0262735
Gm19410	5.42636	6.69548	6.2309	6.11758	0.524276	7.68582	7.88322	8.43428	8.00111	0.316723	1.30789	0.0121688
Gm6180	1.62855	1.05694	1.12571	1.2704	0.2548	1.91879	2.13525	1.83722	1.96375	0.125754	1.54577	0.0260333
Tm6sf2	1.38654	1.4398	0.8847	1.23701	0.25007	2.87888	3.25449	3.36904	3.16747	0.209356	2.56058	0.00111383
Smad1	10.1992	11.0281	10.9757	10.7344	0.378999	13.4701	13.7546	11.4452	12.89	1.02819	1.20081	0.0497196
Gins3	2.46988	2.64248	2.4833	2.53188	0.0783922	3.30288	3.17589	3.00213	3.1603	0.123276	1.2482	0.00369096
Zfp821	27.0571	33.6219	28.9245	29.8678	2.76183	36.476	37.6393	34.1422	36.0859	1.45409	1.20818	0.0479567
Taf1c	12.6358	12.1862	12.465	12.429	0.185338	14.81	15.5667	14.8557	15.0775	0.346417	1.21309	0.000676022
Spata2l	37.6318	42.7125	41.5575	40.6339	2.17457	48.4782	51.255	47.3618	49.0317	1.63684	1.20667	0.0120298
Fam76b	9.97046	12.4287	11.0511	11.1501	1.006	13.4761	14.4992	12.9171	13.6308	0.655097	1.22248	0.0431415
Taf1d	4.95654	5.35677	5.56069	5.29133	0.250948	6.33515	7.69584	6.35297	6.79466	0.637277	1.28411	0.0360774
Gm26733	7.82874	7.4606	5.75401	7.01445	0.90385	9.97762	9.73299	10.1361	9.94891	0.165833	1.41835	0.0106905
Gm47079	1.6872	1.93325	1.19038	1.60361	0.308982	2.61729	3.05123	2.53784	2.73545	0.22563	1.70581	0.0138767
Msantd2	6.62839	8.45904	7.6049	7.56411	0.747914	9.07705	11.4301	10.1566	10.2213	0.961709	1.35128	0.0367727
Rpl10-ps3	99.5292	79.2278	28.3222	69.0264	29.9517	311.959	273.139	246.868	277.322	26.7373	4.01762	0.00183711
Snhg5	9.90332	11.6225	11.925	11.1503	0.890328	14.0095	14.0812	12.4577	13.5161	0.748994	1.21218	0.0452074
Traip	5.61682	5.12866	5.08748	5.27765	0.240418	6.47264	6.52562	6.02091	6.33972	0.22647	1.20124	0.0104371
Gm42641	10.6177	10.1087	9.11389	9.94676	0.624503	12.9004	17.5506	13.1899	14.5469	2.12717	1.46248	0.0426224
Stac	4.17932	5.37506	6.65771	5.40403	1.01201	8.41091	9.25004	7.15154	8.27083	0.862417	1.53049	0.0380593
Katna1	11.5926	11.6542	14.3535	12.5334	1.28724	15.9491	15.8985	15.33	15.7259	0.28069	1.25471	0.0266137
P4ha1	51.8714	43.5007	45.7041	47.0254	3.54277	61.5515	68.683	54.5858	61.6068	5.75529	1.31007	0.0379824
Sumo3_2	4.55406	1.23365	0.656959	2.14822	1.7174	8.82263	6.41939	9.33202	8.19135	1.27011	3.81308	0.0161166
Gadd45b	24.9456	21.0013	24.8374	23.5947	1.83436	32.0907	40.4559	31.7326	34.7597	4.03047	1.4732	0.0234669
Gm26896	1.68561	2.29214	1.6867	1.88815	0.285664	2.85436	2.41097	2.45496	2.57343	0.199459	1.36294	0.0497361
Gm3055	6.67374	5.81316	6.11028	6.19906	0.356892	9.02834	7.13299	8.84955	8.33696	0.854456	1.34487	0.0309322
Gm10754	3.53858	3.93237	3.227	3.56598	0.288621	4.14928	5.38691	4.918	4.81807	0.510177	1.35112	0.0391297
Slc26a10	8.53411	10.0122	10.3573	9.63454	0.790774	16.6317	18.3399	12.4708	15.8141	2.46481	1.6414	0.0278856
Nab2	48.4653	42.2733	48.188	46.3088	2.85582	55.7958	66.856	59.2466	60.6328	4.62047	1.30931	0.0203082
Sfi1	13.5188	14.5394	13.305	13.7877	0.538649	16.3648	17.4563	16.4479	16.7563	0.496132	1.21531	0.00458508
Ccdc117	16.5956	15.5472	20.3161	17.4863	2.04623	23.5463	30.6747	22.8824	25.7012	3.52727	1.46979	0.0464446
Snhg15	2.23791	2.4788	1.98006	2.23226	0.203649	3.45175	4.05452	3.51582	3.67403	0.270319	1.64588	0.00382489
Rel	2.03678	1.81892	2.01235	1.95601	0.0974545	3.15316	3.36643	2.61433	3.04464	0.316485	1.55655	0.00966793
Zfp354a	5.56424	4.53463	4.67387	4.92425	0.456103	6.05548	5.9998	6.19186	6.08238	0.0806829	1.23519	0.0240987
Clk4	23.5037	29.3642	26.8262	26.5647	2.39966	37.328	38.9208	32.39	36.213	2.78032	1.3632	0.0205607
Mfap3	16.0952	14.8807	17.4917	16.1559	1.06682	21.5338	21.38	19.4346	20.7828	0.95537	1.28639	0.0102666
Trim11	20.8135	23.1421	20.9522	21.6359	1.06653	24.7504	27.0563	26.4939	26.1002	0.981715	1.20634	0.0121057
B9d1os	1.50411	1.09333	1.66352	1.42032	0.240202	1.8044	2.58165	2.56411	2.31672	0.362336	1.63113	0.0434116
Grap	6.276	4.87314	6.00313	5.71742	0.607303	7.75183	7.76366	8.05111	7.85554	0.138379	1.37396	0.00831201
Per1	51.0577	51.8039	54.1191	52.3269	1.30339	68.2795	75.6558	62.7722	68.9025	5.27812	1.31677	0.0125289
Kdm6b	21.9986	21.678	22.7176	22.1314	0.434687	28.8939	30.4296	24.6766	28	2.43218	1.26517	0.028328
Dvl2	10.9941	12.9876	12.6399	12.2072	0.86947	15.0897	15.7174	14.9309	15.246	0.33959	1.24894	0.0100006
Crlf3	7.94649	9.7341	9.23596	8.97218	0.753247	10.4993	11.4795	12.0245	11.3344	0.631055	1.26329	0.027285
Fndc8	1.40412	1.36085	0.828225	1.19773	0.261877	1.76465	2.54391	2.01817	2.10891	0.324535	1.76075	0.0365725
Gm11611	7.79825	9.12989	6.93357	7.9539	0.903373	9.8268	10.2063	9.81329	9.9488	0.182174	1.25081	0.0376088
Arl4d	23.5471	27.7271	33.5876	28.2873	4.11811	48.1488	48.3342	36.2649	44.2493	5.64631	1.56428	0.0319723
Etv4	5.71553	7.18994	6.71859	6.54135	0.614832	8.25591	8.31523	7.82752	8.13288	0.217279	1.2433	0.0260167
Taco1os	1.25934	1.14426	0.696403	1.03333	0.242835	2.29312	2.4017	1.57856	2.09113	0.365139	2.02367	0.0269928
Map3k3	20.7139	22.0068	21.9615	21.5608	0.599092	26.3004	28.1619	23.9808	26.1477	1.71033	1.21275	0.0231771
Jmjd6	16.6373	15.9543	15.632	16.0745	0.4191	20.3582	23.3955	19.8212	21.1916	1.5737	1.31834	0.0113023
Sntg2	1.18918	1.11137	0.986401	1.09565	0.0835255	2.16535	2.29623	1.75892	2.0735	0.22877	1.89249	0.00474715
Alkal2	5.97917	5.44147	6.09272	5.83779	0.284046	7.71401	6.79049	7.20846	7.23765	0.377589	1.23979	0.0138081
Gdap10	1.47922	1.59917	0.986072	1.35482	0.265303	2.01415	1.91289	2.17421	2.03375	0.107581	1.50112	0.0284675
Gm43517	1.9995	2.10327	2.41244	2.17174	0.175395	2.58115	2.84756	2.73418	2.72096	0.109163	1.2529	0.0197799
Rps6kl1	35.3002	39.8094	33.6888	36.2661	2.59042	44.8032	44.0965	42.1229	43.6742	1.13426	1.20427	0.0207485
Alkbh1	6.69157	8.21572	7.22659	7.37796	0.631372	10.1356	9.17702	9.13771	9.48343	0.461401	1.28537	0.0189782
Dio2	34.6583	36.3517	33.0868	34.6989	1.33323	41.7539	46.863	39.7372	42.7847	2.999	1.23303	0.0252563
Rtl1	1.49881	1.65573	1.3226	1.49238	0.136079	2.29537	1.87012	1.95069	2.03873	0.184434	1.36609	0.0280167
Gm40578	8.92271	10.5469	8.50355	9.32438	0.881207	11.794	11.2237	10.9465	11.3214	0.352831	1.21417	0.0409296
Akr1c18	3.19166	5.93079	5.10907	4.74384	1.14768	8.13272	7.36826	6.56955	7.35684	0.638214	1.55082	0.0481207
Snrnp48	6.41552	7.31673	6.53089	6.75438	0.400424	8.74779	7.87357	8.54104	8.38747	0.373052	1.24178	0.0134766
Zfp169	3.45216	3.92618	3.39845	3.59227	0.237131	4.56178	5.1005	4.36209	4.67479	0.311867	1.30135	0.0174291
Nfil3	16.0122	13.9254	14.5547	14.8308	0.874024	18.5658	18.6084	16.8094	17.9945	0.838176	1.21333	0.0209308
Pdlim7	25.6109	29.6992	28.4869	27.9323	1.71451	33.6978	35.3062	31.7411	33.5817	1.45776	1.20225	0.0237966
Dok3	8.45154	8.69058	7.34098	8.16103	0.588019	14.2014	14.0737	10.8729	13.0493	1.53987	1.59898	0.0137616
Gm47071	1.26111	1.3518	1.03482	1.21591	0.133294	1.77782	1.59045	1.50939	1.62589	0.112412	1.33717	0.0292388
Ctla2a	4.37634	3.4458	4.46782	4.09665	0.461737	4.98631	5.31951	5.25659	5.18747	0.144543	1.26627	0.033267
Zfp874b	10.3009	9.27968	10.564	10.0482	0.553954	13.9394	13.3943	13.3078	13.5471	0.279597	1.34821	0.00134015
Brd9	38.6894	44.4628	40.8373	41.3298	2.38259	49.4162	54.7264	51.2906	51.811	2.19889	1.2536	0.0102469
Gm46430	2.93872	3.31929	3.00307	3.08703	0.166325	3.65206	5.08005	4.3428	4.3583	0.583077	1.41181	0.0413439
Ppwd1	3.53441	3.7597	3.64202	3.64538	0.0920045	4.65369	4.40597	4.4087	4.48946	0.116138	1.23155	0.00128885
Fgf10	10.0033	10.0444	10.6979	10.2485	0.318196	13.1219	12.7743	11.0917	12.3293	0.886528	1.20303	0.0353844
Gm2897	1.63842	1.06335	0.792774	1.16485	0.352615	1.88655	1.9529	2.46447	2.10131	0.258222	1.80393	0.0387737
6230400D17Rik	2.80516	2.98066	2.23665	2.67416	0.317555	3.35401	3.60796	3.46715	3.47637	0.103877	1.29999	0.0273887
Slc39a2	5.11739	7.54339	6.1151	6.25863	0.995599	9.12288	9.4509	8.96562	9.1798	0.202162	1.46674	0.0152676
Cdh24	13.7436	18.1336	16.4855	16.1209	1.81067	22.7318	21.6943	18.706	21.0441	1.70662	1.30539	0.0489029
Ap1g2	3.96271	3.93822	3.49538	3.79877	0.214762	5.18714	5.05365	4.92451	5.0551	0.107221	1.33072	0.00177716
AC174678.1	2.28643	1.83814	2.20245	2.109	0.194577	2.71762	2.56704	2.6626	2.64909	0.0622111	1.25608	0.0201396
Gm17116	1.00076	0.727444	1.54955	1.09259	0.341846	2.0581	3.4354	2.50887	2.66746	0.573354	2.44142	0.0289299
Stc1	1.61836	1.63037	2.08373	1.77749	0.216604	2.52514	2.16508	2.51908	2.4031	0.168326	1.35196	0.0321198
Naa16	1.6941	1.69635	1.62085	1.67043	0.0350756	2.03347	1.99363	2.11004	2.04571	0.0483085	1.22466	0.000884663
Sox21	16.9451	17.5961	16.9111	17.1508	0.31518	23.5294	20.5347	24.8061	22.9567	1.79018	1.33853	0.0106816
AC154760.1	5.42285	6.72612	6.33075	6.15991	0.545598	9.16448	8.04373	8.45904	8.55575	0.462627	1.38894	0.00906
Skp2	2.20133	1.84476	2.577	2.2077	0.298971	3.56301	3.4862	3.26601	3.43841	0.125868	1.55746	0.00582494
March11	2.84767	2.69832	3.14946	2.89849	0.187649	4.45325	4.10705	3.99785	4.18605	0.19413	1.44422	0.00251966
Pop1	6.62491	6.32462	5.99751	6.31568	0.256215	7.82851	7.66724	7.58093	7.69223	0.102604	1.21796	0.00213046
Klf10	20.1833	17.8601	20.9539	19.6658	1.31497	26.1293	25.7921	27.8293	26.5836	0.891537	1.35177	0.00352904
2810039B14Rik	1.76402	1.88786	1.71207	1.78799	0.073738	2.15938	2.43731	2.41875	2.33848	0.126865	1.30788	0.00606472
Mfsd3	4.41668	5.27215	4.19997	4.6296	0.462886	6.61421	5.70721	6.25024	6.19055	0.372676	1.33717	0.0205693
Ccdc134	5.04138	5.54993	5.55469	5.382	0.240863	8.05515	8.60238	6.11972	7.59242	1.06505	1.41071	0.0458011
Fam118a	12.7565	10.9963	12.684	12.1456	0.813204	16.3087	15.127	14.965	15.4669	0.598924	1.27346	0.00965607
Npff	1.6188	1.89111	2.01415	1.84135	0.165191	3.29443	2.70131	3.65244	3.21606	0.39223	1.74658	0.0102762
Rpl39-ps	1.34274	1.39433	2.97009	1.90239	0.755274	3.45175	7.68226	6.05918	5.73106	1.74261	3.01256	0.0463537
Sema5b	5.97095	6.95863	6.79377	6.57445	0.432015	8.23292	8.08301	7.58139	7.96577	0.278606	1.21163	0.0186561
Slc15a2	7.90632	9.48302	9.97815	9.1225	0.883404	12.0507	15.0256	12.3759	13.1508	1.33237	1.44157	0.0235107
Dubr	6.58659	6.14215	6.0865	6.27175	0.223787	7.57481	8.65656	7.56091	7.93076	0.513251	1.26452	0.0138036
Gm9017	1.38085	0.955928	0.890859	1.07588	0.217276	2.26786	1.97506	2.19243	2.14512	0.124127	1.99383	0.00378239
Zfp160	9.60022	9.38586	9.73036	9.57214	0.142034	11.5947	12.0357	11.799	11.8098	0.180195	1.23377	0.000160146
Zfp948	9.00441	7.53667	9.10017	8.54708	0.715537	9.71123	11.4359	11.4425	10.8632	0.814582	1.27099	0.0391222
Dnase1l2	2.74346	3.70802	3.46766	3.30638	0.409963	6.38084	7.59893	7.94761	7.30913	0.671656	2.21061	0.00197849
Lhfpl5	5.44253	4.55502	6.55836	5.51863	0.819627	7.79593	7.43603	8.14579	7.79258	0.289769	1.41205	0.0208503
Ccdc167	7.14362	7.33203	8.24419	7.57328	0.4806	10.3796	11.8466	8.80385	10.3433	1.24247	1.36577	0.0423622
Cbs	20.8334	25.3811	23.4438	23.2194	1.86333	30.9485	30.3336	28.6763	29.9861	0.959609	1.29142	0.0102932
Rrp1b	4.25147	4.48313	4.19252	4.30904	0.125429	5.32357	5.32166	5.35884	5.33469	0.0170934	1.23802	0.00659535
Runx2os1	1.40802	2.39254	0.566267	1.45561	0.74633	3.61954	5.98075	4.36417	4.65482	0.985624	3.19785	0.0215884
Gm16172	9.36476	5.86557	7.06921	7.43318	1.45154	11.9731	12.0481	10.8814	11.6342	0.533182	1.56518	0.0184274
Vegfa	38.9658	42.8702	38.647	40.161	1.92012	65.2784	51.955	53.3564	56.8633	5.97784	1.41588	0.0197398
Med20	10.9073	10.5358	10.3487	10.5973	0.232172	12.4302	13.344	12.7699	12.848	0.37715	1.21239	0.00198541
Gm20219	1.59775	1.65913	1.50201	1.5863	0.0646502	2.32746	2.74237	3.04418	2.70467	0.293811	1.70502	0.00626587
Foxn2	9.94894	11.4472	11.3691	10.9217	0.688616	15.6451	16.2537	13.5417	15.1469	1.1619	1.38685	0.011475
Crem	5.67506	5.19661	6.10531	5.659	0.371149	6.77858	7.74003	6.79455	7.10438	0.449517	1.25541	0.0247495
Egr1	93.7129	120.86	90.6669	101.747	13.5725	163.49	209.441	135.622	169.517	30.4366	1.66607	0.0451979
1500015A07Rik	4.05104	4.20666	2.91223	3.72331	0.577026	6.07475	5.31145	4.87478	5.42033	0.495898	1.45578	0.0343701
4930503L19Rik	7.55206	8.45438	8.5387	8.18171	0.446563	10.4166	10.5208	8.98072	9.97271	0.702729	1.2189	0.0383256
Fosl1	8.7302	7.9555	8.40743	8.36438	0.317733	10.5851	11.3827	10.422	10.7966	0.419764	1.29079	0.00283503
Syt7	170.393	186.36	166.532	174.428	8.5829	217.113	229.737	193.788	213.546	14.8914	1.22426	0.032324
Hectd2	11.5176	12.4593	11.9591	11.9787	0.384716	15.7238	14.0855	13.5793	14.4628	0.915262	1.20738	0.0240452
Ppp1r3c	39.0744	49.0932	47.7926	45.3201	4.44815	70.6709	77.8965	55.1855	67.9176	9.47389	1.49862	0.0379008
Noc3l	10.3493	10.2439	10.9668	10.52	0.318853	11.9262	12.7125	13.7012	12.7799	0.726196	1.21482	0.0157372
Dusp5	30.9092	35.9277	29.9684	32.2684	2.61584	56.0977	53.0836	38.0658	49.0824	7.88649	1.52106	0.0458471
Emx2	16.2771	19.2168	18.1888	17.8942	1.21808	23.3232	23.4426	19.8104	22.1921	1.6848	1.24018	0.043091
Cfp	7.29963	7.88324	8.13781	7.77356	0.350865	9.65767	10.3016	10.1308	10.03	0.272389	1.29028	0.00198845
Bcorl1	10.821	9.83985	10.0851	10.2487	0.416928	12.1796	13.3946	13.3819	12.9854	0.569793	1.26703	0.00539253
Prkx	8.79871	8.77414	9.57671	9.04986	0.37268	12.5359	11.0702	10.8364	11.4809	0.752135	1.26862	0.0149054
Rtl4	2.37058	2.49061	2.25167	2.37095	0.0975451	2.65267	3.29763	2.93652	2.96227	0.263933	1.2494	0.0410648
Sat1	34.9375	35.3309	33.224	34.4975	0.914675	45.8771	45.163	41.6313	44.2238	1.85621	1.28194	0.00265936
Gm29650	2.86917	2.97938	3.77766	3.20874	0.404797	5.38541	3.90843	4.79526	4.69636	0.607016	1.46362	0.0448553
mt-Rnr1	6454.6	6107.52	6257.87	6273.33	142.117	7603.08	9097.66	8014.49	8238.41	630.369	1.31324	0.012639
mt-Rnr2	6316.72	5863.13	5993.08	6057.65	190.722	7075.54	8401.6	7503.27	7660.13	552.608	1.26454	0.0178923

## Sheet: Doen-regulated genes
Gene	Control group					SD-F group					Fold change	P-value
	#1	#2	#3	Average	SD	#1	#2	#3	Average	SD
Gm5523	1.52523	1.90059	1.79933	1.74172	0.158561	0.871303	1.26047	1.22358	1.11845	0.175409	0.642155	0.0203371
Nemp2	1.8763	2.29045	2.1385	2.10175	0.171065	1.80414	1.59794	1.43627	1.61279	0.150549	0.767354	0.0386087
Ankrd44	3.42846	3.12705	3.46889	3.34147	0.152512	2.39456	2.74423	2.93611	2.69163	0.224191	0.805524	0.0275474
Fzd5	1.52469	1.52237	2.33484	1.79396	0.382457	0.929617	1.10438	0.984987	1.00633	0.072926	0.560952	0.0458877
Acadl	67.45	54.9197	61.9042	61.4246	5.12668	49.0452	50.769	50.8551	50.2231	0.833635	0.817638	0.038031
Gm3608	1.06414	1.32602	1.01999	1.13672	0.135066	0.12158	0.777947	0.462412	0.45398	0.268027	0.399377	0.0323722
Tmem37	4.17572	2.16806	5.47349	3.93909	1.35977	0.662616	1.03231	1.70596	1.13363	0.431925	0.287789	0.049774
Etnk2	1.93163	1.29111	1.69434	1.63903	0.2644	0.627831	0.719826	1.09096	0.812872	0.200191	0.495948	0.0243841
Igfn1	2.62571	2.24679	1.13417	2.00222	0.632999	0.13519	0.0644743	0.64413	0.281265	0.258203	0.140476	0.0235841
Myoc	31.5276	26.2418	34.2201	30.6632	3.31402	17.2984	12.3049	23.4297	17.6777	4.54958	0.576512	0.0310031
Opn3	3.33861	3.13669	2.69606	3.05712	0.268287	0.999016	2.12236	2.28508	1.80215	0.571775	0.589493	0.0483148
Sfmbt2	1.17726	1.18788	1.1669	1.17735	0.00856437	0.856508	0.815454	0.868694	0.846886	0.0227753	0.719317	4.3305e-05
Uap1l1	12.6504	10.9383	13.4953	12.3613	1.06369	9.19688	8.76213	9.48922	9.14941	0.298724	0.740165	0.0147168
Clic3	5.10893	2.80863	3.8777	3.93175	0.939872	1.63094	1.33731	1.10499	1.35775	0.215202	0.345329	0.0195136
Card9	2.78533	2.70869	2.59154	2.69519	0.0796876	1.66691	1.68632	1.81772	1.72365	0.066988	0.63953	0.000190403
Cfap77	1.27494	0.922731	0.982767	1.06015	0.153848	0.364161	0.736802	0.232453	0.444472	0.213587	0.419255	0.0297164
Dolk	35.9446	30.5208	30.748	32.4044	2.50498	28.6948	24.9941	25.5115	26.4001	1.63627	0.814708	0.0469636
Ifih1	3.51375	2.48835	3.21326	3.07179	0.430402	1.77674	2.10741	2.14151	2.00855	0.164504	0.653871	0.0309833
Scn7a	3.32951	2.42449	3.63652	3.13017	0.514494	1.17198	0.974852	1.95339	1.36674	0.422558	0.436635	0.02002
Ttc30b	18.5198	14.6926	17.7378	16.9834	1.65098	13.8698	11.5847	13.7799	13.0781	1.05669	0.770054	0.0479482
Ccdc141	5.63255	5.07625	6.49741	5.7354	0.584724	4.60405	4.68615	4.3815	4.55723	0.128703	0.79458	0.0496709
Dnajc10	56.1991	49.2067	55.2314	53.5457	3.09351	44.0247	41.5728	45.3648	43.6541	1.57011	0.815268	0.015703
Gm19426	3.49095	3.48005	4.01535	3.66212	0.249812	2.63239	1.99728	2.80054	2.47674	0.345906	0.676313	0.0171191
Rcn1	21.2841	17.8856	19.1546	19.4414	1.40219	12.4487	13.732	17.1447	14.4418	1.98175	0.742835	0.043568
Dnajc17	17.1287	17.0624	18.1725	17.4545	0.508406	14.7438	13.5986	14.9225	14.4216	0.586523	0.82624	0.00523872
Spint1	3.6638	3.50018	3.07958	3.41452	0.246077	2.10344	2.16604	2.49832	2.25593	0.173287	0.660689	0.00552827
Oip5	1.48246	1.42099	1.13508	1.34618	0.15136	0.879438	0.869907	0.686116	0.81182	0.0889716	0.603057	0.0126042
Lcmt2	6.96023	8.3903	8.3003	7.88361	0.653962	5.36772	3.78017	6.19061	5.11283	1.00043	0.64854	0.0305443
Blvra	15.2107	14.3748	15.4476	15.011	0.460167	11.1161	12.5677	13.2581	12.314	0.892692	0.820328	0.0191396
Slc23a2	92.7836	78.818	94.1556	88.5857	6.92952	67.9896	66.5895	73.0578	69.2123	2.77861	0.781303	0.0213949
Plcb4	11.2905	11.114	11.4121	11.2722	0.122398	8.8709	8.61071	9.92795	9.13652	0.569619	0.810537	0.00658834
Kif16b	6.56391	5.14398	6.85142	6.18644	0.746416	4.62803	4.44636	4.78807	4.62082	0.139593	0.746927	0.0434263
Rbl1	1.28561	0.948551	1.40315	1.21244	0.192667	0.811724	0.887162	0.746374	0.815087	0.0575257	0.672271	0.0490749
Slco4a1	1.47873	1.55747	2.26625	1.76748	0.354145	0.796465	1.02732	1.01681	0.946862	0.106434	0.535713	0.034904
Gm37421	3.84005	5.58258	7.64461	5.68908	1.55503	0.658098	1.46467	3.08059	1.73445	1.00721	0.304874	0.0392161
Fndc3b	7.44992	6.48953	8.23945	7.39297	0.715534	5.37778	5.52992	6.16065	5.68945	0.338926	0.769576	0.0382962
Mecom	1.13046	0.855543	1.01716	1.00105	0.11281	0.714194	0.584651	0.78776	0.695535	0.0839621	0.694802	0.0372035
D3Ertd751e	10.8611	10.0799	11.6019	10.8476	0.62142	8.51206	8.52899	8.76268	8.60124	0.114363	0.792916	0.00734483
Pcdh18	2.90945	2.35419	2.79989	2.68784	0.240129	2.18548	1.90959	1.85662	1.9839	0.144174	0.738101	0.0237055
Nhlrc3	9.60511	9.56162	9.50482	9.55718	0.041063	7.79732	7.76446	7.76704	7.77627	0.0149193	0.813657	5.42194e-07
Rpl13-ps6	1.75338	0.993128	1.41033	1.38561	0.310863	0.273173	0.151994	0.479526	0.301564	0.135213	0.21764	0.0106389
P2ry13	18.6473	16.2821	18.9381	17.9559	1.18946	14.6729	14.8368	13.2704	14.26	0.702942	0.794171	0.0193861
Igsf10	1.42827	1.03716	1.5465	1.33731	0.217657	0.564862	0.800014	0.731147	0.698675	0.0987083	0.522448	0.019452
Plch1	4.36637	3.99781	3.80357	4.05592	0.233407	2.85641	2.30563	3.57815	2.91339	0.521067	0.718307	0.0473477
Pdgfc	5.43839	3.82693	5.0894	4.78491	0.692214	3.22622	3.22924	3.49586	3.31711	0.126401	0.693244	0.0419702
Slc27a3	8.60266	9.99855	7.7686	8.78993	0.919954	5.95132	5.49381	6.96461	6.13658	0.614575	0.698137	0.0274869
C2cd4d	1.38137	1.91258	1.69752	1.66382	0.21817	1.18368	0.878138	0.923478	0.995099	0.134626	0.59808	0.0210377
Cgn	4.2935	3.35694	3.78019	3.81021	0.382939	2.30843	1.97479	3.02226	2.43516	0.436918	0.639114	0.0286453
Hmgcs2	7.08716	5.43956	7.32705	6.61793	0.838963	4.25103	3.55528	3.76974	3.85869	0.290919	0.583066	0.0117417
Gm19391	1.52218	0.843016	1.57126	1.31215	0.332335	0.521735	0.580591	0.407045	0.503124	0.0720617	0.383434	0.0281858
Slc25a24	3.27976	3.19098	4.18288	3.55121	0.448131	2.00019	1.38057	2.1926	1.85779	0.346462	0.523142	0.0133926
Fnbp1l	31.253	24.5621	26.078	27.2977	2.86449	17.6731	15.1133	22.6945	18.4936	3.14893	0.67748	0.0430339
Kyat3	3.58975	3.95775	3.87215	3.80655	0.157234	3.095	2.95816	2.64426	2.89914	0.188689	0.761618	0.00640651
Ctbs	9.32697	10.2328	10.8257	10.1285	0.616294	7.99217	8.86232	7.89877	8.25109	0.433884	0.81464	0.0243907
Rpsa-ps10	1.71826	1.90322	1.2669	1.62946	0.267254	0.98157	1.20153	0.918956	1.03402	0.121174	0.634578	0.0454838
Cpne3	10.2074	8.73942	9.70111	9.5493	0.608833	7.80858	7.88964	8.06889	7.92237	0.108763	0.829628	0.0204712
Smim8	18.3956	17.6382	17.8205	17.9515	0.32276	14.0371	12.9958	12.9262	13.3197	0.50806	0.741986	0.000404752
Gm6297	1.98408	2.99234	2.40334	2.45992	0.41356	1.3763	1.44147	1.65801	1.49193	0.120413	0.606493	0.0335932
Tmem245	21.6754	17.6787	20.7709	20.0417	1.71117	16.042	13.9035	16.2631	15.4029	1.06406	0.768543	0.0312087
Dnajc25	3.37031	2.89717	3.23378	3.16709	0.198833	2.56284	2.51142	2.73062	2.60163	0.0935942	0.821457	0.0219862
Wdr31	4.55748	4.3104	4.7565	4.54146	0.182471	3.20854	3.6317	4.11959	3.65328	0.372248	0.804427	0.0387849
Gm12691	1.10433	1.3761	1.09922	1.19322	0.129334	0.378514	0.31591	0.22148	0.305301	0.064546	0.255864	0.000966502
Patj	2.64947	1.64914	2.9731	2.4239	0.563546	1.10196	1.13762	1.52264	1.25407	0.190462	0.517378	0.0497606
Wdr78	6.64564	4.04835	5.95359	5.5492	1.09822	3.15044	3.01634	3.72858	3.29845	0.309034	0.594402	0.0493121
Dmrta2os	1.67368	1.86212	1.4544	1.6634	0.166608	0.307319	0.683974	0.719289	0.570194	0.186439	0.342789	0.00347632
Trabd2b	2.52792	2.16366	3.38887	2.69348	0.51371	1.10276	1.607	1.64388	1.45122	0.246852	0.538787	0.0368427
Gm12953	2.5648	2.52315	3.13521	2.74105	0.279225	1.38805	0.772317	1.35366	1.17134	0.282502	0.427333	0.00502851
Tmem53	4.26104	2.94982	4.05808	3.75631	0.576267	2.12989	1.41081	2.49253	2.01107	0.449532	0.535385	0.0278621
Cited4	5.76284	7.92276	5.29634	6.32731	1.14411	3.75574	3.94723	4.23242	3.97846	0.195852	0.628776	0.0458491
CK137956	1.22405	1.27107	1.35377	1.28296	0.053622	1.04887	0.833708	1.13978	1.00745	0.128339	0.785256	0.0487501
Smpdl3b	5.20531	4.82801	5.14214	5.05849	0.165	3.03132	4.52983	3.6488	3.73665	0.614908	0.738689	0.04255
Pafah2	7.23322	5.70609	8.21683	7.05205	1.03298	5.06896	5.07937	4.44198	4.86344	0.298044	0.689649	0.0450624
Gm9768	0.850421	1.21425	1.37163	1.14543	0.218276	0.728715	0.40546	0.49746	0.543878	0.135989	0.474824	0.0297097
Ttc34	2.15086	2.27603	2.10694	2.17794	0.0716366	1.5622	1.89469	1.6844	1.71376	0.137318	0.786873	0.0132804
Cfap69	6.57894	4.79415	6.34004	5.90438	0.791084	3.71432	3.91321	4.20527	3.94427	0.201629	0.668024	0.0273901
Sema3a	1.84216	1.50301	1.53612	1.6271	0.15267	1.06488	1.0665	1.01894	1.05011	0.0220479	0.645386	0.0310685
Hgf	1.72113	1.72865	1.96594	1.80524	0.113675	1.34184	0.955115	1.45713	1.25136	0.2147	0.693184	0.032149
Adgra3	21.6792	13.8707	20.0846	18.5448	3.36865	10.4629	9.99315	13.1023	11.1861	1.36843	0.603193	0.0458292
Gm15478	1.12019	1.06629	1.13566	1.10738	0.0297361	0.559929	0.712106	0.936091	0.736042	0.154498	0.66467	0.0288941
Pdgfra	21.9361	20.3423	19.988	20.7555	0.847251	17.5402	16.0953	17.9405	17.192	0.792504	0.828312	0.0122153
Gm16054	1.7277	1.79407	2.28063	1.93414	0.246504	0.955129	0.850299	1.06186	0.955764	0.0863721	0.494155	0.00609854
Antxr2	1.73659	1.10729	1.769	1.53763	0.304582	0.522127	0.944169	0.870712	0.779003	0.184097	0.506627	0.0393748
4930458D05Rik	1.22781	1.20606	1.28453	1.23946	0.0330786	0.938355	0.632854	0.865187	0.812132	0.130241	0.655228	0.0108442
9430085M18Rik	3.9587	3.39586	3.99752	3.78403	0.274934	2.80222	2.62597	2.50265	2.64361	0.122934	0.698625	0.00586548
Snrnp35	21.9011	21.8827	22.7238	22.1692	0.392245	18.6378	18.8744	16.3772	17.9631	1.12556	0.810274	0.00754157
Fzd10	1.43488	1.13369	1.62144	1.39667	0.200946	0.801867	0.773347	0.938395	0.83787	0.0720295	0.599905	0.0207979
Ssc4d	1.70325	1.02583	1.92143	1.55017	0.381311	0.758936	0.714618	0.478237	0.650597	0.123213	0.419694	0.0337051
Lrch4	13.7408	13.9736	15.8826	14.5323	0.959496	10.0923	9.26046	11.4998	10.2842	0.924232	0.707676	0.0107435
Gm8099	1.22964	1.70251	1.20885	1.38033	0.227968	0.58537	0.651404	0.959052	0.731942	0.162838	0.530265	0.0307
Dnaaf5	10.2704	7.60927	10.1145	9.3314	1.21939	7.14432	6.54726	6.65387	6.78181	0.259996	0.726774	0.0444767
3110082I17Rik	11.1392	11.1292	10.1045	10.791	0.485436	8.70195	8.20927	9.58454	8.83192	0.56892	0.818455	0.0207533
Sdk1	2.52369	2.26932	2.88216	2.55839	0.251391	1.55137	1.2817	2.10893	1.64733	0.344462	0.643896	0.0391118
Grid2ip	1.96993	2.0456	2.1787	2.06474	0.0862971	1.56095	0.787728	1.59308	1.31392	0.372305	0.63636	0.0499015
Gm15411	1.04632	1.35815	1.02863	1.14437	0.151338	0.722248	0.637435	0.90351	0.754398	0.110978	0.659226	0.0424436
Brca2	1.2498	1.19035	1.35584	1.26533	0.0684475	1.02319	0.971618	1.12556	1.04012	0.0639762	0.822017	0.0272928
Slc25a13	5.33845	3.35383	5.28427	4.65885	0.923052	2.76755	2.95248	2.16809	2.62937	0.334799	0.564383	0.0431124
Prrt4	4.69587	4.16642	3.94445	4.26891	0.31521	3.33622	2.91904	3.72543	3.32689	0.329273	0.779331	0.0431299
Agbl3	2.30691	2.18885	2.50136	2.33237	0.128845	1.75195	1.3026	1.66015	1.57157	0.193847	0.673807	0.00986256
Tmem140	1.1778	1.31297	1.49418	1.32832	0.129617	0.890507	0.908382	0.937914	0.912268	0.0195481	0.686785	0.0425444
Gm15487	1.52611	2.2639	2.4112	2.06707	0.387217	1.12089	1.24733	1.31174	1.22665	0.079273	0.593425	0.0396653
Herc6	4.60806	4.00701	4.86852	4.49453	0.360753	2.35952	3.14369	2.74248	2.74856	0.320163	0.611535	0.00688999
Gm9794	2.39662	1.99095	2.65061	2.34606	0.271668	0.821456	1.82824	0.961319	1.20367	0.445314	0.513061	0.0363223
Dysf	1.42425	1.21351	1.21168	1.28314	0.0997776	0.980509	1.11433	1.01318	1.03601	0.0569684	0.807396	0.0383289
Nat8f3	6.21073	3.86287	5.25902	5.11087	0.964218	2.60551	2.86859	2.36795	2.61402	0.204475	0.511462	0.0231168
Nat8	2.61793	2.62476	2.69569	2.64613	0.0351587	2.16592	1.89377	1.99155	2.01708	0.112563	0.762276	0.00165406
Ptges3-ps	0.84481	1.31589	0.934341	1.03168	0.204266	0.361954	0.402785	0	0.254913	0.18102	0.247085	0.0158007
Trh	1.02549	1.4452	1.13417	1.20162	0.17786	0.376599	0.48893	0.661081	0.50887	0.116992	0.423486	0.0100162
Pdzrn3	7.2093	6.3546	6.41265	6.65885	0.389947	4.59725	3.43722	5.75828	4.59758	0.947569	0.690447	0.0466362
Wnt5b	4.46915	3.80786	4.73155	4.33619	0.388639	2.58577	2.69535	3.02604	2.76905	0.187139	0.638591	0.0068007
Tapbpl	10.3015	9.17546	8.24699	9.24132	0.840047	7.68229	6.61718	7.26139	7.18695	0.438002	0.777698	0.0374136
Dera	1.16165	1.04326	1.23267	1.14586	0.0781276	0.941596	0.883158	0.991723	0.938826	0.0443648	0.81932	0.0311153
Etfbkmt	4.42713	3.58497	3.36902	3.79371	0.456493	2.61024	2.78851	2.11791	2.50555	0.283605	0.66045	0.0275358
Gm15494	0.913308	1.32775	1.61616	1.28574	0.288471	0.156521	0.348355	0.732681	0.412519	0.239552	0.320842	0.0301192
C5ar2	1.39497	1.06425	0.944574	1.1346	0.190483	0.683047	0.651514	0.799345	0.711302	0.0635726	0.626921	0.0406969
Blvrb	11.1128	11.8375	13.0041	11.9848	0.779134	8.90806	8.13546	8.48361	8.50904	0.315926	0.709987	0.00426849
Gm44954	5.35915	6.49252	7.9028	6.58482	1.04049	3.06146	3.40682	4.03055	3.49961	0.401034	0.531466	0.0173529
Cox7a1	9.09553	6.88693	12.1552	9.37921	2.16008	2.11083	6.14341	3.2303	3.82818	1.69971	0.408156	0.0461113
Kirrel2	8.08135	8.8194	9.27937	8.72671	0.493459	5.80008	7.04337	7.30379	6.71575	0.656143	0.769563	0.0257234
Hspb6	8.59876	6.59378	8.87604	8.02286	1.01683	5.89454	5.3401	4.37768	5.20411	0.626678	0.64866	0.0289052
E130304I02Rik	1.45657	1.21002	0.96656	1.21105	0.200047	0.74887	0.416674	0.730313	0.631952	0.152413	0.521822	0.0311859
AW146154	3.67031	3.4553	3.5686	3.56474	0.087819	2.35014	2.73064	3.07385	2.71821	0.295582	0.762527	0.0178038
Siglece	1.86416	1.59416	1.57661	1.67831	0.13161	1.40945	1.04563	1.26456	1.23988	0.14955	0.738767	0.0357891
Gm10252	0.974781	1.13876	1.34761	1.15371	0.152573	0.835278	0.813316	0.488748	0.712447	0.158433	0.617525	0.0470022
Fancf	8.573	9.64938	8.7522	8.99152	0.470889	7.29473	6.9743	6.43262	6.90055	0.355796	0.767451	0.00743576
Fes	3.73621	3.52703	2.87263	3.37863	0.367843	2.17429	2.66724	2.38421	2.40858	0.201982	0.712888	0.0308169
3110040N11Rik	15.6472	17.7876	16.9411	16.7919	0.880151	14.8898	12.2504	13.2958	13.4787	1.08525	0.802688	0.0284796
Saxo2	2.60648	1.62836	2.41397	2.21627	0.423077	0.907911	1.25281	1.48749	1.21607	0.238035	0.548701	0.0435111
Lipt2	8.59542	8.6724	8.09051	8.45278	0.258085	6.89519	7.49863	6.17415	6.85599	0.541427	0.811093	0.0196901
Gm45799	2.36757	2.53698	2.89704	2.60053	0.220777	1.85608	2.04144	1.71748	1.87167	0.132717	0.719726	0.0161105
Syt9	8.33133	5.6353	7.41086	7.12583	1.11895	2.96913	2.40517	4.08784	3.15405	0.699281	0.442622	0.0130857
B230311B06Rik	3.40023	3.13853	3.34274	3.29383	0.112295	2.15823	2.64187	2.5257	2.44194	0.206136	0.741366	0.0068273
Hsd3b7	9.29932	7.94574	8.38174	8.54227	0.564134	6.11753	6.94728	4.95631	6.00704	0.816554	0.703214	0.0225059
Cpxm2	3.99192	2.20929	3.63871	3.27998	0.770698	1.42839	1.17123	1.6496	1.41641	0.195478	0.431835	0.0295259
Zfp941	15.4162	12.838	12.7221	13.6588	1.2436	8.69611	7.29882	10.7804	8.92512	1.43056	0.653435	0.0241942
Pgghg	6.1505	7.04747	7.47249	6.89016	0.551046	5.24433	5.54702	4.3143	5.03522	0.524529	0.730784	0.0260984
Osbpl5	12.8294	12.2513	12.1816	12.4208	0.290349	10.145	9.79468	10.2383	10.0593	0.190986	0.80988	0.0006556
Fadd	2.80521	2.80508	2.93014	2.84681	0.0589216	1.78056	1.13931	1.77116	1.56368	0.300095	0.549273	0.00404414
Tpcn2	2.08309	1.9428	2.55984	2.19524	0.264093	1.60318	1.41618	1.74074	1.5867	0.133012	0.722791	0.0436596
Nek5	2.97448	1.45353	3.1736	2.53387	0.76823	0.509759	0.43379	0.982556	0.642035	0.242774	0.253381	0.029358
Fat1	14.402	11.2366	12.999	12.8792	1.29504	10.5708	9.64523	10.377	10.1977	0.398561	0.791794	0.0488738
E030037K01Rik	1.03917	1.37884	1.0216	1.14654	0.164419	0.296819	0.495453	0.636819	0.476364	0.139459	0.415479	0.0117275
Hmgb2	5.9545	5.00921	5.3768	5.44684	0.389079	4.10125	3.55768	3.96812	3.87568	0.231335	0.711548	0.00799406
Cilp2	1.62147	1.24452	1.76732	1.54444	0.220275	1.06724	1.00836	0.730516	0.935371	0.146835	0.605639	0.0312664
Slc10a7	1.99705	2.09607	1.94745	2.01352	0.0617797	1.61925	1.76096	1.52888	1.63636	0.0955165	0.812685	0.00938518
Gm10645	17.3922	17.4809	21.6013	18.8248	1.9636	8.5275	12.9482	8.9535	10.1431	1.99116	0.538815	0.0117789
Elmod2	5.49756	4.82975	5.77818	5.3685	0.397805	4.46902	3.87958	4.35371	4.2341	0.255066	0.788694	0.0274055
Palm3	4.26615	3.67226	4.31473	4.08438	0.292085	2.78981	2.32839	3.26481	2.79434	0.382306	0.684152	0.0192353
Gm26664	2.58835	1.34389	1.59037	1.84087	0.538043	0.246437	0.82271	0.865187	0.644778	0.282203	0.350257	0.0496081
Dnase2a	5.53069	5.33293	4.72285	5.19549	0.34382	4.48127	4.3769	3.98036	4.27951	0.21578	0.823697	0.033177
Zfp791	7.74266	6.82514	6.62221	7.06334	0.487444	5.21921	5.1189	6.17687	5.50499	0.476849	0.779375	0.0319178
Zfp423	14.0279	11.5821	11.7159	12.442	1.12277	7.80705	6.68818	10.1877	8.22765	1.4593	0.66128	0.0317657
Mmp15	19.742	14.083	21.855	18.56	3.28111	12.6674	10.7648	11.4148	11.6157	0.7896	0.625844	0.0436765
Rrad	2.63568	2.80368	2.55951	2.66629	0.102004	2.42374	2.08416	2.06284	2.19025	0.165331	0.821458	0.0256888
Lrrc29	1.28066	1.17028	1.30307	1.25134	0.0580447	0.943751	0.635012	0.770537	0.7831	0.126355	0.625811	0.00889049
Lrrc36	2.30674	1.77586	1.71546	1.93269	0.265641	1.05647	1.32734	0.957171	1.11366	0.156439	0.576223	0.0198228
Nutf2	16.647	17.1312	22.7659	18.8481	2.77741	11.9584	14.6856	11.2455	12.6298	1.4825	0.670087	0.0491505
Pskh1	10.8696	9.79947	13.1238	11.2643	1.38556	7.0189	6.97913	6.871	6.95634	0.0624964	0.617556	0.0477646
Maf	18.0341	15.9677	18.8025	17.6014	1.19707	14.8313	13.3841	13.8408	14.0187	0.604047	0.796455	0.019457
9230110C19Rik	18.4033	14.217	15.0011	15.8738	1.81705	11.7317	9.1082	12.5159	11.1186	1.45716	0.700437	0.0446861
Arhgap42	5.92948	4.6836	5.76533	5.45947	0.5527	3.55181	3.65772	3.88885	3.69946	0.140722	0.677623	0.0120229
Npsr1	1.28456	1.22719	1.27862	1.26346	0.0257582	0.814534	0.587948	0.669829	0.69077	0.0936811	0.546731	0.00113182
Adamts15	2.63534	1.92253	2.1583	2.23872	0.296508	1.35777	1.20875	1.78966	1.45206	0.246349	0.648612	0.0447453
Spa17	7.6439	7.04456	8.13696	7.60847	0.446671	3.43873	5.28442	6.13215	4.95177	1.12446	0.650823	0.0360365
Gm24166	3.00377	4.67874	3.3221	3.6682	0.726277	0	1.43212	1.50607	0.979397	0.693196	0.266996	0.0193117
2310030G06Rik	3.46796	4.01992	4.37066	3.95285	0.371568	2.41879	1.38427	2.42624	2.07643	0.489441	0.525301	0.0124635
Acat1	79.958	68.0988	81.2414	76.4327	5.91624	61.2798	62.1734	65.3835	62.9455	1.76203	0.823542	0.0365801
Gm10658	0.968132	1.29256	0.764808	1.0085	0.217335	0.651813	0.461582	0.416069	0.509821	0.102108	0.505525	0.0425185
Stra6	12.3134	8.05475	14.3878	11.5853	2.63622	6.87023	6.3351	5.35417	6.1865	0.627785	0.533995	0.0479527
Hcn4	2.121	1.60024	1.75933	1.82686	0.217896	1.05072	1.04284	1.34593	1.1465	0.141058	0.62758	0.0207117
Tipin	14.9706	16.5596	17.3371	16.2891	0.984837	11.7591	13.8098	11.9663	12.5118	0.921727	0.768106	0.0166737
Dyx1c1	6.36495	6.28964	6.13117	6.26192	0.0974328	4.66233	4.55198	4.83848	4.68426	0.117986	0.748055	0.000128673
Gsta4	92.4086	83.735	101.316	92.4866	7.17773	72.1163	72.1577	77.409	73.8943	2.48529	0.798973	0.0257808
Slco2a1	2.0955	1.93196	1.89522	1.97423	0.0870569	1.25861	1.03643	1.4729	1.25598	0.178196	0.636188	0.00687817
Tlr9	2.21526	2.05821	2.19213	2.1552	0.0692269	1.72339	1.30633	1.66607	1.56526	0.184584	0.726273	0.0133483
6430571L13Rik	3.51617	3.54279	4.11983	3.72627	0.278503	3.22179	2.58933	3.07213	2.96108	0.269875	0.794652	0.0492934
Hyal1	5.93179	4.98904	6.02609	5.64897	0.468228	4.3009	3.99266	4.22572	4.17309	0.131226	0.738734	0.0127229
Atrip	9.25704	9.64186	8.74437	9.21442	0.367634	8.00458	6.41236	7.70276	7.37323	0.69052	0.800184	0.0291466
Mir6236	1459.67	1231.59	1179.55	1290.27	121.652	994.402	1008.34	910.803	971.181	43.0711	0.752696	0.0249701
Susd5	6.20728	5.59489	4.9978	5.59999	0.49378	3.57433	4.02489	4.43189	4.01037	0.350247	0.716139	0.0205922
Plcd1	11.3078	11.6401	14.0287	12.3256	1.21193	9.91424	8.56358	9.95888	9.4789	0.647488	0.769044	0.0428196
Ulk4	3.63637	2.33992	3.81077	3.26235	0.656133	1.52222	2.01227	2.05638	1.86363	0.242078	0.571252	0.0474211
Lars2	64.209	55.944	57.9511	59.3681	3.51979	49.2716	47.0375	49.7648	48.6913	1.18661	0.820161	0.0152857
Limd1	9.29881	8.25659	11.1972	9.5842	1.21734	6.58229	7.5979	6.3685	6.84956	0.536302	0.714673	0.0437976
Ccdc170	1.6308	1.05494	1.98104	1.55559	0.381802	0.45817	0.688303	0.697032	0.614502	0.110601	0.395027	0.0286167
Plagl1	11.9542	9.12829	9.98033	10.3543	1.18358	5.88829	4.06752	7.70995	5.88858	1.48702	0.568711	0.0292976
Ctgf	23.5637	14.387	23.1609	20.3706	4.23421	8.3195	7.66995	12.7918	9.59376	2.27687	0.470962	0.033853
L3mbtl3	11.411	9.01709	11.0351	10.4877	1.05117	8.64516	7.52381	8.24719	8.13872	0.464168	0.776023	0.0445188
Hint3	18.7639	16.1471	17.1016	17.3375	1.08127	14.962	13.9163	14.025	14.3011	0.469438	0.824864	0.0219092
Gm10327	4.85639	4.20246	4.69968	4.58618	0.278771	3.12104	3.28017	3.55098	3.3174	0.177486	0.723346	0.00558163
Nt5dc1	3.38406	2.19253	3.71071	3.09577	0.652456	1.66055	1.82029	1.10216	1.52766	0.307866	0.493469	0.0371522
Hs3st5	1.23802	1.16429	1.29172	1.23134	0.0522334	0.620492	0.668215	0.702715	0.663808	0.0337117	0.539093	0.000207589
Gpr6	3.00839	2.12194	1.82055	2.31696	0.504162	0.875499	1.13664	1.47993	1.16402	0.247515	0.502391	0.0439812
Armc2	3.15922	2.60689	3.29125	3.01912	0.296432	1.99407	2.44764	2.3053	2.249	0.1894	0.74492	0.0363598
Aifm2	6.15004	6.02866	5.06054	5.74641	0.487509	3.8154	4.45693	4.63771	4.30335	0.352832	0.748875	0.0274994
Gstt2	2.94207	1.98765	2.97944	2.63638	0.45898	1.42757	1.92661	1.52845	1.62754	0.215446	0.617338	0.048127
Chchd10	249.42	233.736	275.64	252.932	17.2862	208.541	206.042	214.421	209.668	3.51237	0.828949	0.0256152
Col6a1	19.2339	19.3238	21.3235	19.9604	0.964529	10.3132	7.54808	16.8272	11.5628	3.88987	0.579289	0.0414185
E130317F20Rik	4.22276	4.22376	3.81177	4.0861	0.193979	2.97988	2.75349	3.58066	3.10468	0.349026	0.759815	0.025448
RF01962	0.942345	0.964363	1.16305	1.02325	0.0992588	0.807484	0.546958	0.68476	0.679734	0.106419	0.664288	0.0288805
Cep290	6.19591	5.36462	6.18658	5.9157	0.389693	4.55395	4.65992	5.10179	4.77189	0.237255	0.806647	0.0238942
Stat6	10.041	8.80053	9.95895	9.60016	0.566413	7.1437	6.82959	7.06674	7.01335	0.133676	0.730545	0.00327119
Esyt1	6.34741	6.40292	7.05095	6.60043	0.319373	5.34339	4.85537	5.27393	5.15756	0.215557	0.781398	0.00610452
Sec14l4	1.19199	0.845312	1.06108	1.03279	0.142937	0.498245	0.55445	0.670539	0.574411	0.071741	0.556172	0.0154331
Upp1	5.06628	3.11359	4.63121	4.27036	0.83702	1.99342	3.00702	2.12547	2.3753	0.449934	0.556231	0.0478176
Fancl	5.53185	5.02631	5.12059	5.22625	0.219494	4.17342	4.58688	4.13029	4.29686	0.205824	0.822169	0.0119862
9930111J21Rik2	2.99061	2.47539	2.5246	2.66353	0.232148	1.58461	1.81847	1.79646	1.73318	0.105439	0.650709	0.00669685
Adamts2	5.06017	3.95783	5.18811	4.73537	0.55228	3.11708	2.89922	3.38647	3.13426	0.199289	0.661882	0.0182008
Srebf1	50.7066	48.9922	57.7918	52.4969	3.80895	45.3156	41.4195	43.2513	43.3288	1.5915	0.825359	0.0348193
Gm26534	1.47009	1.34337	1.36574	1.39307	0.0552217	1.10854	0.78501	1.06141	0.984986	0.142707	0.707062	0.0195784
Tmem107	18.2909	15.61	16.8714	16.9241	1.09508	14.0869	11.1568	14.0348	13.0928	1.36916	0.77362	0.0365582
Tmem88	5.89552	4.72458	6.37856	5.66622	0.694429	2.41608	3.17747	4.56247	3.38534	0.888503	0.59746	0.0459099
Tnfsf13	5.57358	3.47261	4.52045	4.52221	0.857718	2.28184	1.71251	1.24202	1.74546	0.425141	0.385974	0.0148277
Slc16a11	25.126	28.3994	26.6913	26.7389	1.3368	20.3737	22.0664	23.0863	21.8422	1.11872	0.816869	0.0165011
Abhd15	1.60333	1.83835	1.95796	1.79988	0.147311	0.887294	1.33775	1.30633	1.17713	0.205343	0.654002	0.0252383
Pipox	1.64174	1.87528	1.67954	1.73219	0.102354	1.09026	1.40893	1.3582	1.2858	0.13981	0.742297	0.0218997
Dhrs13	6.80315	5.88707	6.15611	6.28211	0.384453	5.25542	5.16023	4.70311	5.03959	0.241078	0.802212	0.0179586
Rnf135	5.73208	5.36196	6.02519	5.70641	0.271369	3.97811	3.70412	4.08538	3.92254	0.160535	0.687391	0.0013231
Rnf43	2.68979	2.23128	2.53033	2.4838	0.190054	2.00018	1.69516	1.8912	1.86218	0.126204	0.74973	0.0182505
Scrn2	6.28044	6.36765	7.32888	6.65899	0.47502	4.49176	3.86674	5.30613	4.55488	0.589323	0.684019	0.0170854
Dhx58	2.26178	1.60867	1.71334	1.86126	0.286412	1.06197	1.03404	0.901016	0.999009	0.070223	0.536737	0.0144342
Stat5b	16.1061	14.1211	14.4933	14.9069	0.861532	12.7974	11.0299	12.7189	12.1821	0.815365	0.817212	0.0314183
Gm27029	7.50942	9.06379	8.68277	8.41866	0.661476	4.34554	3.67331	5.32991	4.44958	0.680296	0.528538	0.00408924
Kcnh6	1.74247	1.54244	1.70598	1.66363	0.0869781	1.24833	0.817146	1.08849	1.05132	0.177981	0.631945	0.0119563
Abca9	6.17232	5.1537	5.97662	5.76755	0.441346	4.41469	4.52833	3.56212	4.16838	0.43119	0.72273	0.0214795
C1qtnf1	3.52926	2.35356	3.6168	3.16654	0.575973	1.63694	1.79073	2.04553	1.8244	0.168495	0.576149	0.03409
Engase	8.36988	8.6711	9.66783	8.90294	0.554668	7.23908	6.45202	7.68722	7.1261	0.510555	0.800422	0.0290185
Sgsh	8.45193	6.8925	7.89978	7.74807	0.64561	5.58921	5.3218	6.2875	5.73284	0.407119	0.739906	0.020227
0610009L18Rik	15.3949	17.1768	16.6642	16.412	0.748983	11.227	14.0552	13.9597	13.0806	1.31129	0.797018	0.0355347
Oxld1	13.4671	10.6178	13.1015	12.3954	1.26582	9.93704	9.39336	8.2528	9.1944	0.701832	0.741756	0.0352625
Rn7s1	51.7024	47.7231	59.7978	53.0744	5.02405	34.1685	33.1895	43.3747	36.9109	4.58806	0.695455	0.0283124
Gm32151	1.32954	0.805356	0.980292	1.0384	0.217904	0.284816	0.422594	0.66662	0.45801	0.15787	0.441075	0.0380159
4930426I24Rik	1.01209	1.05096	1.3059	1.12298	0.130312	0.433622	0.80423	0.338301	0.525384	0.200977	0.467847	0.0242667
Plekhd1	2.90826	3.36741	3.70036	3.32534	0.32474	2.58027	2.2578	2.7615	2.53319	0.208311	0.761784	0.0439555
Acot1	13.9947	13.4041	11.6441	13.0143	0.998412	10.3959	9.98997	10.2464	10.2107	0.167623	0.784581	0.0173018
Pgf	3.38739	3.59004	4.01673	3.66472	0.262299	2.96246	2.76386	2.90656	2.87763	0.0836213	0.785224	0.0155627
Esrrb	1.69325	1.39271	1.98395	1.68997	0.241383	0.876303	1.13502	1.26087	1.09073	0.16009	0.645413	0.0429921
Nrde2	13.3124	14.1499	14.3224	13.9283	0.441125	11.2623	10.7819	11.8474	11.2972	0.435672	0.811099	0.00387917
Gm35558_2	2.98168	3.09622	2.19845	2.75879	0.398967	2.12914	0.947729	0.996662	1.35784	0.545755	0.492189	0.0427855
Cdca7l	1.49359	1.55096	1.68629	1.57695	0.0807867	1.14652	1.00882	1.0297	1.06168	0.0605948	0.67325	0.00195594
Sugct	3.78428	3.59194	3.43327	3.60316	0.143516	2.8627	2.9601	2.54964	2.79081	0.175109	0.774545	0.00710934
Btn2a2	1.32603	1.95441	1.23002	1.50349	0.321251	0.659764	0.48946	0.943675	0.697633	0.187356	0.46401	0.0374951
Fbxl21	2.6005	2.72235	2.92286	2.74857	0.132902	2.24645	2.41923	2.12011	2.26193	0.122603	0.822949	0.0190033
Gkap1	9.06126	9.50052	8.97278	9.17819	0.230768	6.99707	7.60219	7.85383	7.48436	0.359558	0.815451	0.00497046
Cdc14b	5.67996	4.51578	4.92177	5.03917	0.482473	3.53082	3.24001	4.09384	3.62156	0.354431	0.718681	0.0286011
Zfp708	3.81175	3.11857	3.06597	3.3321	0.339847	2.47443	2.20285	2.7799	2.48573	0.235716	0.745995	0.0443828
Gm10260	2.1685	1.68885	1.19915	1.6855	0.39574	0.46454	0.172314	0	0.212285	0.191742	0.125948	0.00905153
Srek1ip1	17.9762	22.0313	20.2603	20.0893	1.6599	16.9253	16.2203	15.8394	16.3283	0.449851	0.812788	0.0364775
Hspb3	1.81726	2.9654	2.29697	2.35988	0.47083	1.55719	1.36153	1.30166	1.40679	0.10912	0.596129	0.0493713
D830030K20Rik	5.25061	5.21931	4.86403	5.11132	0.175323	3.57628	3.38061	4.5902	3.84903	0.53014	0.753041	0.0329948
Gm2237	2.03725	2.01477	1.87762	1.97655	0.0705479	0.997538	1.6651	1.11874	1.26046	0.290372	0.637709	0.0275554
Plau	5.18236	4.2251	5.25789	4.88845	0.470074	2.7158	3.14468	3.52179	3.12743	0.32927	0.639758	0.0122591
Wnt5a	6.38872	5.30193	6.87946	6.19004	0.659171	4.46393	3.8183	4.91209	4.39811	0.448959	0.710513	0.0336158
Galnt15	2.82049	3.0786	2.44589	2.78166	0.25976	2.29325	1.77261	1.73557	1.93381	0.254612	0.695201	0.0300328
Dydc2	3.22226	1.54433	3.56375	2.77678	0.882555	0.424787	0.827236	1.24278	0.831601	0.333959	0.299484	0.04345
Efs	20.4353	16.0235	21.986	19.4816	2.52586	15.1284	13.057	12.8948	13.6934	1.01684	0.702888	0.0396939
Nynrin	7.76713	5.30699	7.41209	6.82874	1.08576	4.30994	3.92177	4.44879	4.22683	0.223035	0.618977	0.0293868
Parp4	6.70263	5.36508	6.21178	6.09316	0.552455	4.50697	3.75785	4.32527	4.1967	0.319058	0.688755	0.0136521
Dleu7	9.70212	9.04678	9.05143	9.26677	0.30784	8.08741	7.30048	7.34649	7.57812	0.360608	0.817774	0.00729857
Nkx3-1	1.45958	1.12026	1.19315	1.25766	0.145844	0.598159	0.423586	0.57273	0.531491	0.0770036	0.422603	0.00338734
Gm4285	6.40632	5.95216	6.71234	6.35694	0.312299	3.17813	3.32231	5.18441	3.89495	0.913684	0.612708	0.0226392
Gpc6	3.83419	3.0967	3.6821	3.53767	0.317928	2.85282	2.36217	2.42084	2.54528	0.21878	0.719479	0.0220321
Fbxl7	1.60004	1.82281	1.80397	1.74227	0.100869	1.29119	1.09615	1.21505	1.2008	0.0802602	0.689212	0.00402667
Cmbl	19.4354	16.9292	18.5031	18.2892	1.03426	10.3706	13.1697	14.278	12.6061	1.64423	0.689264	0.0144046
AC122035.2	1.31659	1.1393	0.970744	1.14221	0.141205	0.376056	0	0.660127	0.345394	0.270366	0.302391	0.0209375
AC130669.1	1.09138	1.19627	1.00587	1.09784	0.0778639	0.935192	0.809424	0.668813	0.804476	0.108805	0.732781	0.036192
Mtss1	21.328	19.0732	19.5575	19.9862	0.969164	16.1674	14.8547	18.1813	16.4011	1.36809	0.820621	0.0390073
Kdelr3	1.14956	0.746078	1.58924	1.16163	0.344325	0.369393	0.342553	0.576383	0.429443	0.104478	0.369691	0.0451186
Serhl	4.30576	2.83363	3.83695	3.65878	0.614055	2.13853	2.48438	2.22763	2.28351	0.146617	0.624118	0.0369048
A4galt	3.15969	2.2644	4.03596	3.15335	0.723249	1.25842	0.97602	1.47268	1.23571	0.203395	0.391871	0.0225633
Gm4217	1.01175	1.26074	1.11897	1.13049	0.101975	0.606869	0.578853	0.507283	0.564335	0.0419318	0.499197	0.00190994
Alg12	10.3271	11.6174	9.51791	10.4875	0.86459	7.8536	7.30347	9.14763	8.10157	0.773023	0.772501	0.043708
Lrrk2	11.1966	9.03802	9.78713	10.0072	0.894857	7.25254	6.19187	8.13517	7.19319	0.794454	0.718799	0.0292221
Gnb1l	3.50584	3.48883	2.93496	3.30988	0.265196	2.71205	2.11259	2.34373	2.38946	0.246854	0.721917	0.0229059
St6gal1	19.6939	17.9022	21.5986	19.7315	1.50928	14.6843	14.0205	14.6203	14.4417	0.298997	0.731908	0.00826632
Gmnc	2.78086	1.9595	3.21287	2.65108	0.51985	1.70206	1.04174	1.56859	1.43746	0.285076	0.542218	0.0443467
Pigz	13.8441	13.1331	13.8552	13.6108	0.337832	12.444	10.9185	9.60184	10.9881	1.16137	0.80731	0.0374186
Nrros	6.21321	5.6706	6.49587	6.12656	0.342441	4.28418	3.56403	4.86758	4.2386	0.533151	0.691839	0.0135465
Iqcg	6.12012	3.43607	5.95906	5.17175	1.22907	2.5343	1.98251	1.55631	2.02438	0.40036	0.39143	0.0262119
1700007L15Rik	1.23799	0.857028	1.67345	1.25615	0.333549	0.235737	0.524659	0.275874	0.345423	0.127794	0.274985	0.0226408
Parp9	4.45294	3.34916	4.23445	4.01218	0.47724	2.74586	3.15482	2.87952	2.92673	0.170263	0.729461	0.0387991
Alcam	65.1314	57.9208	65.1533	62.7352	3.40428	51.4187	46.902	55.1625	51.1611	3.37725	0.815509	0.0269434
Abi3bp	1.17756	0.733677	1.1366	1.01595	0.200293	0.385269	0.387899	0.644094	0.47242	0.121396	0.465005	0.0304455
St3gal6	9.40407	7.44519	9.01762	8.6223	0.847157	6.88665	6.04177	6.6714	6.53328	0.358481	0.757719	0.0325385
Gbe1	7.72831	6.74667	8.73588	7.73695	0.812116	5.72958	5.83406	6.47718	6.01361	0.33056	0.777258	0.04984
Dynlt1	21.6483	19.0531	20.8767	20.526	1.08812	17.5321	13.9716	16.4138	15.9725	1.4867	0.77816	0.025002
Dynlt1f	15.2003	9.00092	13.6157	12.6056	2.62973	4.41342	5.74979	5.16486	5.10936	0.546983	0.405323	0.0168624
Rnaset2a	53.064	38.7975	51.8303	47.8973	6.45421	27.1854	37.6999	31.0066	31.9639	4.3456	0.667344	0.0442959
Igf2r	19.7534	16.4076	17.9028	18.0212	1.36851	14.8555	13.7659	14.8105	14.4773	0.503398	0.803347	0.026363
Lnpep	34.3599	30.722	29.8426	31.6415	1.9554	26.894	23.1922	26.5873	25.5578	1.67742	0.807731	0.0288488
Ptx4	1.15347	0.665434	1.34659	1.05516	0.286636	0.329465	0.0611052	0.578341	0.32297	0.211211	0.306086	0.0437546
Psmb8	8.89274	5.8869	6.67972	7.15312	1.27197	4.9848	3.92185	4.08719	4.33128	0.467014	0.60551	0.0421715
CT010467.1	54.0963	64.5784	59.6722	59.4489	4.28222	41.7312	50.9066	42.5717	45.0698	4.14147	0.758127	0.0269407
Vmac	15.5896	13.6446	14.7294	14.6546	0.795822	12.7479	11.4677	11.5238	11.9131	0.590719	0.81293	0.0173678
Dpy30	51.4172	43.665	51.6861	48.9228	3.71943	36.4778	41.089	42.1668	39.9112	2.46732	0.8158	0.0461481
Lrpprc	32.199	27.8281	29.0191	29.6821	1.84493	22.4527	21.9618	26.9211	23.7786	2.23115	0.801109	0.0448441
Epb41l4a	4.94651	4.69938	5.23794	4.96128	0.220112	2.93095	2.23293	3.7466	2.97016	0.618574	0.598669	0.0127588
Pcdhb14	5.71304	5.58139	4.66794	5.32079	0.46475	4.08619	4.23584	4.513	4.27834	0.17682	0.804081	0.0413575
Pcdhb22	6.02833	5.86169	5.25911	5.71638	0.330415	4.20609	4.70982	4.62998	4.5153	0.221058	0.789887	0.0129222
Eno1b	2.07717	1.49789	2.10586	1.89364	0.280082	1.13716	0.770266	1.04147	0.982966	0.155391	0.519089	0.0158531
Gm17732	4.44529	4.74427	3.96042	4.38333	0.322991	2.53941	3.06136	2.22883	2.60987	0.343511	0.595408	0.00600892
Zbtb7c	2.63679	2.1593	3.22445	2.67352	0.435621	1.96553	1.28782	1.22533	1.49289	0.335175	0.558401	0.0384887
Fermt3	7.21044	7.77227	7.2378	7.40684	0.258643	5.64128	5.67978	4.55837	5.29314	0.519801	0.714629	0.0067512
Best1	1.55458	2.15239	2.34454	2.01717	0.336376	0.888065	1.12301	1.22823	1.07977	0.142197	0.535288	0.0221587
Ms4a6c	1.92864	1.2838	1.53141	1.58128	0.265607	0.889877	0.565864	0.69426	0.716667	0.133223	0.453219	0.0146722
Ms4a6b	1.31101	0.938877	1.19996	1.14995	0.155984	0.561694	0.711272	0.861329	0.711432	0.122325	0.618665	0.0352366
Mamdc2	2.55113	1.73455	2.61996	2.30188	0.402146	1.37929	1.33216	1.09639	1.26928	0.123756	0.551408	0.0255672
1700028P14Rik	6.42367	4.12354	5.29603	5.28108	0.939084	2.70214	2.56149	1.99103	2.41822	0.307481	0.457902	0.014886
Fam189a2	22.0108	19.5498	22.0544	21.205	1.17053	17.4284	17.5347	17.2825	17.4152	0.103362	0.821276	0.0435723
Fam122a	41.1437	42.6011	44.9795	42.9081	1.58092	35.8652	34.5971	33.8865	34.7829	0.818414	0.810637	0.00296584
Kank1	13.8765	11.0291	12.4195	12.4417	1.16254	9.59419	8.43458	8.80412	8.94429	0.483674	0.718897	0.0171302
Lipo3	6.58908	6.84219	7.22201	6.88443	0.260115	4.96249	5.71952	5.77779	5.4866	0.371364	0.796958	0.0120621
Ifit1bl1	4.23333	4.85869	3.79486	4.29563	0.436533	2.59652	2.5495	3.03861	2.72821	0.220326	0.635113	0.0105515
Rbm20	1.53783	1.76745	1.53568	1.61365	0.108754	1.04908	0.825739	1.39239	1.08907	0.233057	0.674911	0.0448051
Gm26618	3.87559	2.54177	2.25595	2.8911	0.705847	1.04872	1.55603	0.818185	1.14098	0.308207	0.394652	0.0324804
Clcn5	3.93045	3.78728	4.08264	3.93346	0.120602	2.79146	2.6843	3.30225	2.926	0.26962	0.743875	0.00849986
AA414768	16.0494	19.0109	15.9663	17.0088	1.41604	14.4436	13.1506	13.6678	13.754	0.531375	0.808638	0.0382741
Maob	38.5299	30.234	38.7539	35.8392	3.96458	25.5405	26.446	27.9208	26.6358	0.980972	0.743202	0.0333156
Efhc2	3.57242	2.51432	4.30221	3.46298	0.733996	1.73466	1.28689	1.91059	1.64405	0.262562	0.474749	0.0299382
Dcaf12l1	60.1201	50.8917	54.838	55.2832	3.78059	46.399	42.2154	47.0438	45.2194	2.14038	0.817959	0.0306155
Rpl10	242.555	243.771	267.004	251.11	11.2499	170.014	184.579	181.779	178.791	6.31017	0.712002	0.0013695
Dnase1l1	2.53324	2.13422	2.64311	2.43686	0.218648	0.982958	0.501345	0.71895	0.734418	0.196922	0.301379	0.00121517
Gm26775	1.7996	2.01247	1.78618	1.86608	0.103659	1.62113	1.27601	1.20307	1.36674	0.182333	0.732409	0.0281229
Il1rapl2	1.94458	2.31095	1.55325	1.93626	0.309384	1.25897	0.906524	1.36499	1.17683	0.195974	0.607785	0.0427042
Atg4a	7.16231	6.01326	7.45787	6.87782	0.623128	5.28853	5.15855	4.92825	5.12511	0.148971	0.745165	0.0180117
Spin2c	12.7366	11.0852	10.9922	11.6047	0.801263	8.89508	8.14345	10.4096	9.14937	0.942454	0.78842	0.0484647
mt-Te	7.34618	12.2054	11.3746	10.3087	2.12212	3.77691	2.80198	4.41998	3.66629	0.665159	0.355649	0.0134345
